# Supplementary material for: Association of the Length of Service in the 24/48 Shift of Firefighters of the State Fire Service in Wroclaw on Selected Serum Biochemical Parameters of Nutritional Status
Source: Nutrients. 2024 Jul 29;16(15):2467. doi: 10.3390/nu16152467 (PMC11314308; doi:10.3390/nu16152467)
Supplement: Supplementary file 1 [file nutrients-16-02467-s001.zip]

Archive with 1 entries (1 files):
- nutrients-3067803-supplementary.pdf
